# Supplementary material for: Immunoprofiling of human uterine mast cells identifies three phenotypes and expression of ERβ and glucocorticoid receptor
Source: F1000Res. 2017 Jun 22;6:667. Originally published 2017 May 12. [Version 2] doi: 10.12688/f1000research.11432.2 (PMC5461902; doi:10.12688/f1000research.11432.2)
Supplement: TPSAB1 and CMA1 CT values for qRT-PCR [file f1000research-6-12942-s0000.tgz]

Archive with 1 entries (1 files):
- ccdb1fe0-958e-4408-a46c-2144d97fe1ac_Dataset_1.xlsx
