# Supplementary material for: Immunoprofiling of human uterine mast cells identifies three phenotypes and expression of ERβ and glucocorticoid receptor
Source: F1000Res. 2017 Jun 22;6:667. Originally published 2017 May 12. [Version 2] doi: 10.12688/f1000research.11432.2 (PMC5461902; doi:10.12688/f1000research.11432.2)
Supplement: TPSAB1 and CMA1 CT values for qRT-PCR [file f1000research-6-12942-s0000.tgz › ccdb1fe0-958e-4408-a46c-2144d97fe1ac_Dataset_1.xlsx]

## Sheet: Foglio1
Well	GoI	Sample	Ct value
B5	CYC	5609	28.0377
B6	CYC		27.882
B7	CYC	5316	27.37
B8	CYC		26.2722
B9	CYC	7817	26.3682
B10	CYC		26.374
B11	CYC	7151	30.0834
B12	CYC		30.285
C1	CYC	7283	28.9647
C2	CYC		29.2584
C3	CYC	5491	25.0276
C4	CYC		24.9332
C5	CYC	7541	27.4643
C6	CYC		27.204
C7	CYC	5612	29.6695
C8	CYC		29.5993
C9	CYC	5616	25.7708
C10	CYC		25.5721
C11	CYC	7728	26.411
C12	CYC		26.6006
D1	CYC	7815	26.4694
D2	CYC		26.4115
D3	CYC	7872	26.035
D4	CYC		26.049
D5	CYC	5144	31.6831
D6	CYC		30.532
D7	CYC	5152	Undetermined
D8	CYC		Undetermined
D9	CYC	5201	26.1288
D10	CYC		26.2339
D11	CYC	5021	28.1139
D12	CYC		27.996
E1	CYC	5091	28.1818
E2	CYC		27.6318
E3	CYC	5190	26.583
E4	CYC		26.7331
E5	CYC	5014	27.3609
E6	CYC		27.7042
E7	CYC	5667	26.5383
E8	CYC		26.2659
E9	CYC	5074	28.6642
E10	CYC		28.4071
E11	CYC	5037	30.0693
E12	CYC		29.3282
F1	CYC	5158	31.4404
F2	CYC		31.1093
F3	CYC	5300	25.0528
F4	CYC		24.4969
F5	CYC	7882	27.1644
F6	CYC		26.8852
F7	CYC	6359	26.706
F8	CYC		27.2212
F9	CYC	5624	31.9651
F10	CYC		31.2968
F11	CYC	6412	27.1869
F12	CYC		26.3587
G1	CYC	5690	27.5783
G2	CYC		26.8572
G3	CYC	7730	25.3514
G4	CYC		25.247
G5	CYC	7941	27.878
G6	CYC		30.0723
	CYC	Tonsil	29.2528
	CYC		28.6025
Well	GoI	Sample	Ct value
B5	CHYMASE	5609	32.8178
B6	CHYMASE		34.4765
B7	CHYMASE	5316	32.9747
B8	CHYMASE		32.8843
B9	CHYMASE	7817	30.5605
B10	CHYMASE		30.1478
B11	CHYMASE	7151	34.9628
B12	CHYMASE		34.5568
C1	CHYMASE	7283	36.4129
C2	CHYMASE		Undetermined
C3	CHYMASE	5491	33.2587
C4	CHYMASE		Undetermined
C5	CHYMASE	7541	34.3404
C6	CHYMASE		33.9471
C7	CHYMASE	5612	34.7222
C8	CHYMASE		34.2129
C9	CHYMASE	5616	30.8549
C10	CHYMASE		31.1599
C11	CHYMASE	7728	30.1462
C12	CHYMASE		29.9247
D1	CHYMASE	7815	30.8801
D2	CHYMASE		30.4988
D3	CHYMASE	7872	34.1444
D4	CHYMASE		34.1318
D5	CHYMASE	5144	34.1685
D6	CHYMASE		33.7102
D7	CHYMASE	5152	Undetermined
D8	CHYMASE		Undetermined
D9	CHYMASE	5201	31.239
D10	CHYMASE		31.5101
D11	CHYMASE	5021	32.5538
D12	CHYMASE		33.2383
E1	CHYMASE	5091	32.0705
E2	CHYMASE		32.1511
E3	CHYMASE	5190	31.782
E4	CHYMASE		31.0776
E5	CHYMASE	5014	31.2519
E6	CHYMASE		31.2241
E7	CHYMASE	5067	31.9155
E8	CHYMASE		31.5106
E9	CHYMASE	5074	33.9327
E10	CHYMASE		33.2414
E11	CHYMASE	5037	33.4342
E12	CHYMASE		34.3254
F1	CHYMASE	5158	32.6373
F2	CHYMASE		33.9711
F3	CHYMASE	5300	30.2053
F4	CHYMASE		30.5271
F5	CHYMASE	7882	32.6986
F6	CHYMASE		32.6757
F7	CHYMASE	6359	34.7031
F8	CHYMASE		35.2095
F9	CHYMASE	5624	Undetermined
F10	CHYMASE		Undetermined
F11	CHYMASE	6412	32.0361
F12	CHYMASE		31.7221
G1	CHYMASE	5690	31.0128
G2	CHYMASE		31.7854
G3	CHYMASE	7730	31.3158
G4	CHYMASE		30.8726
G5	CHYMASE	7941	32.6974
G6	CHYMASE		32.8109
	CHY	Tonsil	34.2866
	CHY	Tonsil	33.407
Well	GoI	Sample	Ct value
D7	TRYPTASE	5609	30.3986
D8	TRYPTASE		30.4172
D9	TRYPTASE	5316	32.5185
D10	TRYPTASE		32.2654
D11	TRYPTASE	7817	29.3597
D12	TRYPTASE		30.4662
E1	TRYPTASE	7151	34.3269
E2	TRYPTASE		32.2607
E3	TRYPTASE	7283	Undetermined
E4	TRYPTASE		37.8055
E5	TRYPTASE	5491	27.668
E6	TRYPTASE		29.2952
E7	TRYPTASE	7541	30.6908
E8	TRYPTASE		30.6584
E9	TRYPTASE	5612	33.236
E10	TRYPTASE		33.6464
E11	TRYPTASE	5616	35.676
E12	TRYPTASE		33.3106
F1	TRYPTASE	7728	34.4508
F2	TRYPTASE		35.8043
F3	TRYPTASE	7815	29.1776
F4	TRYPTASE		28.7009
F5	TRYPTASE	7872	32.9988
F6	TRYPTASE		31.5311
F7	TRYPTASE	5144	32.9896
F8	TRYPTASE		33.3907
F9	TRYPTASE	5152	Undetermined
F10	TRYPTASE		Undetermined
F11	TRYPTASE	5201	31.9101
F12	TRYPTASE		32.3824
G1	TRYPTASE	5021	34.6301
G2	TRYPTASE		34.2607
G3	TRYPTASE	5091	34.3521
G4	TRYPTASE		33.8414
G5	TRYPTASE	5190	37.0209
G6	TRYPTASE		35.0369
G7	TRYPTASE	5014	37.8632
G8	TRYPTASE		37.2767
G9	TRYPTASE	5067	27.7687
G10	TRYPTASE		28.9063
G11	TRYPTASE	5074	35.9871
G12	TRYPTASE		35.118
H1	TRYPTASE	5037	38.398
H2	TRYPTASE		35.5577
H3	TRYPTASE	5158	38.1657
H4	TRYPTASE		35.6228
H7	TRYPTASE	5300	32.6298
H8	TRYPTASE		32.7576
H9	TRYPTASE	7882	32.2855
H10	TRYPTASE		32.9902
H11	TRYPTASE	6359	35.0176
H12	TRYPTASE		34.6348
A1	TRYPTASE	5624	33.7443
A2	TRYPTASE		35.7532
A3	TRYPTASE	6412	34.8627
A4	TRYPTASE		32.8856
A5	TRYPTASE	5690	33.7811
A6	TRYPTASE		33.7343
A7	TRYPTASE	7730	31.7047
A8	TRYPTASE		31.5639
A9	TRYPTASE	7941	34.6186
A10	TRYPTASE		35.4666
	TRYP	Tonsil	31.0636
	TRYP	Tonsil	31.8382
