# Supplementary material for: Immunoprofiling of human uterine mast cells identifies three phenotypes and expression of ERβ and glucocorticoid receptor
Source: F1000Res. 2017 Jun 22;6:667. Originally published 2017 May 12. [Version 2] doi: 10.12688/f1000research.11432.2 (PMC5461902; doi:10.12688/f1000research.11432.2)
Supplement: Supplementary file 7 [file f1000research-6-12942-s0006.tgz]

Archive with 1 entries (1 files):
- 54aab5a7-b173-422c-9ea4-87c331033dad.png
